# Supplementary material for: ENPP2 Promoter Methylation Correlates with Decreased Gene Expression in Breast Cancer: Implementation as a Liquid Biopsy Biomarker
Source: Int J Mol Sci. 2022 Mar 28;23(7):3717. doi: 10.3390/ijms23073717 (PMC8998992; doi:10.3390/ijms23073717)
Supplement: Supplementary file 1 [file ijms-23-03717-s001.zip]

Archive with 2 entries (2 files):
- Supplementary figure S1.jpg
- supplementary figure S2.jpg
